# Supplementary material for: Comparing Gender Differences in Willingness to Accept Same- and Other-Sex Dyadic and Multi-Person Sexual Offers: An Examination of the Backlash Effect
Source: Behav Sci (Basel). 2025 Aug 20;15(8):1128. doi: 10.3390/bs15081128 (PMC12383178; doi:10.3390/bs15081128)
Supplement: Supplementary file 1 [file behavsci-15-01128-s001.zip]

Archive with 1 entries (1 files):
- behavsci-3720540-supplementary.pdf
